# Supplementary material for: Genomic Diversity of Vaginal Lactobacillus crispatus Prophages from South African Women
Source: Viruses. 2026 Apr 30;18(5):519. doi: 10.3390/v18050519 (PMC13211564; doi:10.3390/v18050519)
Supplement: Supplementary file 1 [file viruses-18-00519-s001.zip]

Archive with 1 entries (1 files):
- viruses-4244507-supplementary.pdf
